# Supplementary material for: A Neurotoxic Snake Venom without Phospholipase A2: Proteomics and Cross-Neutralization of the Venom from Senegalese Cobra, Naja senegalensis (Subgenus: Uraeus)
Source: Toxins (Basel). 2021 Jan 14;13(1):60. doi: 10.3390/toxins13010060 (PMC7828783; doi:10.3390/toxins13010060)
Supplement: Supplementary file 1 [file toxins-13-00060-s001.zip]

Archive with 1 entries (1 files):
- toxins-1041821-SI.xlsx
