# Supplementary material for: A Neurotoxic Snake Venom without Phospholipase A2: Proteomics and Cross-Neutralization of the Venom from Senegalese Cobra, Naja senegalensis (Subgenus: Uraeus)
Source: Toxins (Basel). 2021 Jan 14;13(1):60. doi: 10.3390/toxins13010060 (PMC7828783; doi:10.3390/toxins13010060)
Supplement: Supplementary file 1 [file toxins-13-00060-s001.zip › toxins-1041821-SI.xlsx]

## Sheet: Table S1
Supplemental Table S1. Mass spectrometry analysis of in-solution tryptic digested peptides from RP-HPLC fractions of Naja senegalensis venom.
Protein Fraction	Total/distinct spectral	Protein Score	Protein Name	Database accession	Species	Z	Peptide Score	Peptide pI	m/z Measured (Da)	MH+ Error (ppm)	Sequence	% relative abundance
1	7/5	85.56	Short neurotoxin 1	P68417	Naja annulifera	3	15.97	6.75	585.611	2.5	(-)LECHNQQSSQPPTTK(T)	0.013406
						4	15.08	8.44	774.101	-0.4	(-)LECHNQQSSQPPTTKTCPGETNCYKK(R)
						3	11	6.07	609.602	4	(K)KGIEINCCTTDKCNN(-)
						4	20.03	6.75	742.081	4.7	(-)LECHNQQSSQPPTTKTCPGETNCYK(K)
						3	24.4	6.75	989.105	4.4	(-)LECHNQQSSQPPTTKTCPGETNCYK(K)
						2	17.89	6.75	1483.15	2.8	(-)LECHNQQSSQPPTTKTCPGETNCYK(K)
						2	19.11	4.37	849.853	6.1	(K)GIEINCCTTDKCNN(-)
2	3/2	33.91	Short neurotoxin 2	P01422	Naja annulifera	4	12.01	9.52	777.612	3.6	(-)MICHNQQSSQPPTIKTCPGETNCYKK(R)	0.043091
						4	17.06	8.27	745.582	-4.8	(-)MICHNQQSSQPPTIKTCPGETNCYK(K)
						3	21.9	8.27	993.774	-4.2	(-)MICHNQQSSQPPTIKTCPGETNCYK(K)
3	17/8	167.7	Long neurotoxin 1	P25674	Naja haje haje	4	13.48	9.7	586.312	-3.3	(R)GKRVDLGCAATCPTVKPGVDIK(C)	0.0507869
						2	19.83	5.84	814.814	-3.1	(K)CCSTDNCNPFPTR(K)
						3	19.66	9.7	781.413	-3.3	(R)GKRVDLGCAATCPTVKPGVDIK(C)
						2	15.47	9.7	1171.61	-5.8	(R)GKRVDLGCAATCPTVKPGVDIK(C)
						3	16.84	8.59	719.708	-2.5	(K)RVDLGCAATCPTVKPGVDIK(C)
						2	13.82	8.59	1079.06	-4.4	(K)RVDLGCAATCPTVKPGVDIK(C)
						4	12.72	8.59	540.032	-4.7	(K)RVDLGCAATCPTVKPGVDIK(C)
						3	15.68	8.5	521.208	-3.9	(K)MWCDNFCGMRGK(R)
						2	23.74	8.5	781.308	-5.2	(K)MWCDNFCGMRGK(R)
						3	18.64	5.93	667.674	-2.9	(R)VDLGCAATCPTVKPGVDIK(C)
						2	26.67	5.93	1001	-6.5	(R)VDLGCAATCPTVKPGVDIK(C)
						4	11.67	6.74	682.066	-4.6	(-)IRCFITPDVTSQACPDGHVCYTK(M)
						3	22.37	6.74	909.096	7.1	(-)IRCFITPDVTSQACPDGHVCYTK(M)
						2	17.37	6.74	1363.14	4.3	(-)IRCFITPDVTSQACPDGHVCYTK(M)
						3	15.46	5.21	819.357	-4.3	(R)CFITPDVTSQACPDGHVCYTK(M)
						2	24.89	5.21	1228.53	-5.8	(R)CFITPDVTSQACPDGHVCYTK(M)
						3	13.7	5.59	459.502	-6.4	(K)MWCDNFCGMR(G)
	10/5	100.9	Long neurotoxin 1	P01389	Naja anchietae	4	13.48	9.7	586.312	-3.3	(R)GKRVDLGCAATCPTVKPGVDIK(C)	0.0574326
						2	19.83	5.84	814.814	-3.1	(K)CCSTDNCNPFPTR(E)
						3	19.66	9.7	781.413	-3.3	(R)GKRVDLGCAATCPTVKPGVDIK(C)
						2	15.47	9.7	1171.61	-5.8	(R)GKRVDLGCAATCPTVKPGVDIK(C)
						3	16.84	8.59	719.708	-2.5	(K)RVDLGCAATCPTVKPGVDIK(C)
						2	13.82	8.59	1079.06	-4.4	(K)RVDLGCAATCPTVKPGVDIK(C)
						4	12.72	8.59	540.032	-4.7	(K)RVDLGCAATCPTVKPGVDIK(C)
						3	18.64	5.93	667.674	-2.9	(R)VDLGCAATCPTVKPGVDIK(C)
						2	26.67	5.93	1001	-6.5	(R)VDLGCAATCPTVKPGVDIK(C)
						3	17.9	5.96	948.773	-2.4	(-)IRCFITPDVTSQACPDGQNICYTK(T)
	2/2	40.96	Weak toxin S4C11	P01400	Naja melanoleuca	3	25.29	9.7	784.704	-4.6	(-)LTCLICPEKYCNKVHTCR(N)	0.00413741
						2	15.67	6	520.777	5.8	(R)FYEGNLLGK(R)
	5/2	36.36	Short neurotoxin 3	P01420	Naja annulifera	2	11.4	6	916.967	2.6	(K)QQSLQFPITTVCPGEK(N)	0.00823704
						3	13.86	6	611.646	1.6	(K)QQSLQFPITTVCPGEK(N)
						3	22.45	8.26	843.417	1	(-)MICYKQQSLQFPITTVCPGEK(N)
						2	22.5	8.26	1264.62	-0.5	(-)MICYKQQSLQFPITTVCPGEK(N)
						4	12.83	8.26	632.812	-4	(-)MICYKQQSLQFPITTVCPGEK(N)
4	13/6	111.54	Long neurotoxin 1	P25674	Naja haje haje	2	20.32	5.84	814.818	2.8	(K)CCSTDNCNPFPTR(K)	0.0169224
						3	14.57	5.84	543.548	3.3	(K)CCSTDNCNPFPTR(K)
						4	12.77	9.7	586.314	0.3	(R)GKRVDLGCAATCPTVKPGVDIK(C)
						5	11.72	9.7	469.252	0.6	(R)GKRVDLGCAATCPTVKPGVDIK(C)
						3	19.27	9.7	781.416	0.5	(R)GKRVDLGCAATCPTVKPGVDIK(C)
						4	12.72	8.59	540.036	2.5	(K)RVDLGCAATCPTVKPGVDIK(C)
						3	17.1	8.59	719.712	2.8	(K)RVDLGCAATCPTVKPGVDIK(C)
						2	16.2	8.59	1079.06	-1.1	(K)RVDLGCAATCPTVKPGVDIK(C)
						3	18.75	5.93	667.678	3.3	(R)VDLGCAATCPTVKPGVDIK(C)
						4	13.52	6.74	682.071	2.9	(-)IRCFITPDVTSQACPDGHVCYTK(M)
						3	23.35	6.74	909.091	2.5	(-)IRCFITPDVTSQACPDGHVCYTK(M)
						2	16.48	6.74	1363.13	0.7	(-)IRCFITPDVTSQACPDGHVCYTK(M)
						3	12.75	5.21	819.361	0.7	(R)CFITPDVTSQACPDGHVCYTK(M)
	10/5	89.39	Long neurotoxin 1	P01389	Naja anchietae	2	13.95	6.07	1000.9	-0.5	(K)CCSTDNCNPFPTRERS(-)	0.0109256
						2	20.32	5.84	814.818	2.8	(K)CCSTDNCNPFPTR(E)
						3	14.57	5.84	543.548	3.3	(K)CCSTDNCNPFPTR(E)
						4	12.77	9.7	586.314	0.3	(R)GKRVDLGCAATCPTVKPGVDIK(C)
						5	11.72	9.7	469.252	0.6	(R)GKRVDLGCAATCPTVKPGVDIK(C)
						3	19.27	9.7	781.416	0.5	(R)GKRVDLGCAATCPTVKPGVDIK(C)
						4	12.72	8.59	540.036	2.5	(K)RVDLGCAATCPTVKPGVDIK(C)
						3	17.1	8.59	719.712	2.8	(K)RVDLGCAATCPTVKPGVDIK(C)
						2	16.2	8.59	1079.06	-1.1	(K)RVDLGCAATCPTVKPGVDIK(C)
						3	18.75	5.93	667.678	3.3	(R)VDLGCAATCPTVKPGVDIK(C)
5	17/7	144.02	Long neurotoxin 1	P25674	Naja haje haje	2	19.78	5.84	814.82	4.6	(K)CCSTDNCNPFPTR(K)	0.00267045
						3	13.51	5.84	543.548	3.5	(K)CCSTDNCNPFPTR(K)
						4	13.5	9.7	586.316	4.4	(R)GKRVDLGCAATCPTVKPGVDIK(C)
						3	18.89	9.7	781.418	2.7	(R)GKRVDLGCAATCPTVKPGVDIK(C)
						2	15.35	9.7	1171.62	0.8	(R)GKRVDLGCAATCPTVKPGVDIK(C)
						4	13.48	8.59	540.036	3.5	(K)RVDLGCAATCPTVKPGVDIK(C)
						3	16.62	8.59	719.712	3.3	(K)RVDLGCAATCPTVKPGVDIK(C)
						2	15.98	8.59	1079.06	1.8	(K)RVDLGCAATCPTVKPGVDIK(C)
						3	20.03	5.93	667.679	4.6	(R)VDLGCAATCPTVKPGVDIK(C)
						2	25.84	5.93	1001.01	2.3	(R)VDLGCAATCPTVKPGVDIK(C)
						4	14.93	6.74	682.071	3.9	(-)IRCFITPDVTSQACPDGHVCYTK(M)
						3	22.43	6.74	909.092	3	(-)IRCFITPDVTSQACPDGHVCYTK(M)
						2	16.49	6.74	1363.13	0.9	(-)IRCFITPDVTSQACPDGHVCYTK(M)
						2	14.57	5.59	696.753	2.7	(K)mWCDNFCGMR(G)
						3	19.08	5.21	819.363	3.1	(R)CFITPDVTSQACPDGHVCYTK(M)
						2	25.89	5.21	1228.54	1.5	(R)CFITPDVTSQACPDGHVCYTK(M)
						2	14.23	5.59	688.756	3.2	(K)MWCDNFCGMR(G)
	11/5	98.09	Long neurotoxin 1	P01389	Naja anchietae	2	16.96	6.07	957.389	1.5	(K)CCSTDNCNPFPTRER(S)	0.0022011
						2	19.78	5.84	814.82	4.6	(K)CCSTDNCNPFPTR(E)
						3	13.51	5.84	543.548	3.5	(K)CCSTDNCNPFPTR(E)
						4	13.5	9.7	586.316	4.4	(R)GKRVDLGCAATCPTVKPGVDIK(C)
						3	18.89	9.7	781.418	2.7	(R)GKRVDLGCAATCPTVKPGVDIK(C)
						2	15.35	9.7	1171.62	0.8	(R)GKRVDLGCAATCPTVKPGVDIK(C)
						4	13.48	8.59	540.036	3.5	(K)RVDLGCAATCPTVKPGVDIK(C)
						3	16.62	8.59	719.712	3.3	(K)RVDLGCAATCPTVKPGVDIK(C)
						2	15.98	8.59	1079.06	1.8	(K)RVDLGCAATCPTVKPGVDIK(C)
						3	20.03	5.93	667.679	4.6	(R)VDLGCAATCPTVKPGVDIK(C)
						2	25.84	5.93	1001.01	2.3	(R)VDLGCAATCPTVKPGVDIK(C)
	2/2	40.21	Weak toxin CM-2a	P25678	Naja annulifera	2	20.15	6	529.737	2.1	(-)LECYQMSK(V)	0.000365451
						3	20.06	4.68	838.05	0.2	(K)VVTCKPEETFCYSDVFMPFR(N)
6	15/7	142.81	Long neurotoxin 1	P25674	Naja haje haje	2	19.92	5.84	814.821	5.3	(K)CCSTDNCNPFPTR(K)	0.0118892
						4	13.55	9.7	586.316	4.9	(R)GKRVDLGCAATCPTVKPGVDIK(C)
						3	19.44	9.7	781.418	3.7	(R)GKRVDLGCAATCPTVKPGVDIK(C)
						2	17.01	9.7	1171.62	3.3	(R)GKRVDLGCAATCPTVKPGVDIK(C)
						4	12.84	8.59	540.037	4.6	(K)RVDLGCAATCPTVKPGVDIK(C)
						3	13.41	8.59	719.714	5.4	(K)RVDLGCAATCPTVKPGVDIK(C)
						3	19.26	5.93	667.679	4.2	(R)VDLGCAATCPTVKPGVDIK(C)
						2	25.67	5.93	1001.01	1.2	(R)VDLGCAATCPTVKPGVDIK(C)
						4	14.95	6.74	682.071	3.5	(-)IRCFITPDVTSQACPDGHVCYTK(M)
						3	23.41	6.74	909.092	2.6	(-)IRCFITPDVTSQACPDGHVCYTK(M)
						2	18.52	6.74	1363.13	1	(-)IRCFITPDVTSQACPDGHVCYTK(M)
						3	18.07	5.21	819.363	2.7	(R)CFITPDVTSQACPDGHVCYTK(M)
						2	27.47	5.21	1228.54	1	(R)CFITPDVTSQACPDGHVCYTK(M)
						2	13.49	5.59	688.757	4.4	(K)MWCDNFCGMR(G)
						3	10.85	5.59	459.505	0.1	(K)MWCDNFCGMR(G)
	3/2	36.07	Weak toxin CM-2	P01415	Naja haje haje	2	11.78	8.75	442.71	2.1	(R)YLLCCR(I)	0.000797826
						3	22.83	3.91	953.393	1.5	(-)FTCFTTPSDTSETCPDGQNICYEK(R)
						2	24.29	3.91	1429.59	1.4	(-)FTCFTTPSDTSETCPDGQNICYEK(R)
7	9/6	100.4	Long neurotoxin 1	P25674	Naja haje haje	2	19.93	5.84	814.817	0.7	(K)CCSTDNCNPFPTR(K)	0.00981413
						4	12.62	9.7	586.315	2.8	(R)GKRVDLGCAATCPTVKPGVDIK(C)
						3	17.06	8.59	719.712	3	(K)RVDLGCAATCPTVKPGVDIK(C)
						3	18.88	5.93	667.679	3.9	(R)VDLGCAATCPTVKPGVDIK(C)
						2	16.12	5.93	1001.01	3.4	(R)VDLGCAATCPTVKPGVDIK(C)
						4	12.2	6.74	682.071	2.7	(-)IRCFITPDVTSQACPDGHVCYTK(M)
						2	14.01	6.74	1363.13	-1.5	(-)IRCFITPDVTSQACPDGHVCYTK(M)
						3	17.74	5.21	819.363	2.5	(R)CFITPDVTSQACPDGHVCYTK(M)
						2	17.9	5.21	1228.53	-2.4	(R)CFITPDVTSQACPDGHVCYTK(M)
	9/5	84.19	Cytotoxin 5	P01457	Naja haje haje	3	11.94	9.99	572.967	-0.2	(K)RGCIDVCPKNSALVK(Y)	0.0081354
						3	14.62	9.99	500.924	1.1	(K)MYmVSSSTVPVKR(G)
						3	12.34	8.5	649.293	3.9	(K)NSALVKYVCCNTDKCN(-)
						2	20.33	8.5	973.434	2.4	(K)NSALVKYVCCNTDKCN(-)
						3	13.61	9.99	495.593	3.2	(K)MYMVSSSTVPVKR(G)
						5	17.91	9.7	445.841	18.5	(-)LKCHQLVPPFWKTCPEGK(N)
						4	18.33	9.7	557.049	17.4	(-)LKCHQLVPPFWKTCPEGK(N)
						3	17.55	9.7	742.388	6.4	(-)LKCHQLVPPFWKTCPEGK(N)
						2	18.97	10	776.929	3.7	(-)LKCHQLVPPFWK(T)
						2	16.54	8.75	443.763	-0.7	(K)LVPPFWK(T)
	4/4	53.2	Cytotoxin 5	P01464	Naja annulifera	3	11.94	9.99	572.967	-0.2	(K)RGCIDVCPKNSALVK(Y)	0.00342123
						3	14.61	9.99	512.943	3.5	(K)MYMVATPMIPVKR(G)
						4	10.11	9.7	617.311	1.1	(K)MYMVATPMIPVKRGCIDVCPK(N)
						2	16.54	8.75	443.763	-0.7	(K)LVPPFWK(T)
	3/2	35.48	Kunitz-type serine protease inhibitor 2	P00986	Naja nivea	3	18.43	6.75	541.587	3.9	(K)FKTIDECHRTCVG(-)	0.0314762
						2	19.52	6.75	811.876	2.6	(K)FKTIDECHRTCVG(-)
						2	15.96	5.29	674.293	0.4	(K)TIDECHRTCVG(-)
8	13/8	156.59	Cytotoxin 5	P01457	Naja haje haje	2	20.32	8.5	973.436	4.6	(K)NSALVKYVCCNTDKCN(-)	0.135638
						2	20.06	9.99	742.887	4.9	(K)MYMVSSSTVPVKR(G)
						4	17.65	9.7	557.039	-0.9	(-)LKCHQLVPPFWKTCPEGK(N)
						3	21.27	9.7	742.382	-1.8	(-)LKCHQLVPPFWKTCPEGK(N)
						2	19.04	9.7	1113.07	-3.9	(-)LKCHQLVPPFWKTCPEGK(N)
						2	17.26	8.34	664.831	-3.4	(K)MYMVSSSTVPVK(R)
						3	18.3	9.7	805.393	-2.6	(K)MYMVSSSTVPVKRGCIDVCPK(N)
						2	20.59	9.7	1207.58	-4.4	(K)MYMVSSSTVPVKRGCIDVCPK(N)
						3	18.27	10	518.288	1.4	(-)LKCHQLVPPFWK(T)
						2	20.01	10	776.927	0.7	(-)LKCHQLVPPFWK(T)
						3	18.19	10	721.698	1.6	(K)NLCYKMYMVSSSTVPVKR(G)
						2	22.24	10	1082.04	-1.3	(K)NLCYKMYMVSSSTVPVKR(G)
						3	14.84	8.76	437.892	-4	(K)CHQLVPPFWK(T)
						2	16.14	8.75	443.764	1.3	(K)LVPPFWK(T)
	5/4	64.07	Cytotoxin 7	P01466	Naja annulifera	2	16.96	8.59	780.899	2.7	(R)GCINVCPKDSALVK(Y)	0.00319489
						3	16.22	9.99	512.94	-2.7	(K)MYMVATPMLPVKR(G)
						2	14.2	9.99	768.905	-4	(K)MYMVATPMLPVKR(G)
						2	16.14	8.75	443.764	1.3	(K)LVPPFWK(T)
						2	14.75	8.34	690.857	-1.1	(K)MYMVATPMLPVK(R)
	5/4	59.56	Cytotoxin 2	P01463	Naja nivea	4	15.74	9.7	560.542	-2.7	(-)LKCHQLIPPFWKTCPEGK(N)	0.00621519
						2	12.85	10	783.932	-2.4	(-)LKCHQLIPPFWK(T)
						3	16.22	9.99	512.94	-2.7	(K)MYMVATPMIPVKR(G)
						2	14.2	9.99	768.905	-4	(K)MYMVATPMIPVKR(G)
						2	14.75	8.34	690.857	-1.1	(K)MYMVATPMIPVK(R)
	3/2	31.29	Cytotoxin 10	P01453	Naja annulifera	3	14.11	8.59	658.63	5.9	(K)NSALVKYVCCNTDRCN(-)	0.0104605
						2	18.53	8.59	987.438	3.6	(K)NSALVKYVCCNTDRCN(-)
						3	12.76	9.99	810.068	1.5	(K)mFMVSTSTVPVKRGCIDVCPK(N)
9	14/9	167.38	Cytotoxin 2	P01463	Naja nivea	2	16.82	8.59	780.901	5	(R)GCIDVCPKNSALVK(Y)	0.044978
						3	12.69	8.5	659.95	3.3	(K)NSALVKYMCCNTDKCN(-)
						2	19.55	8.5	989.418	0.1	(K)NSALVKYMCCNTDKCN(-)
						4	14	9.7	560.554	18.9	(-)LKCHQLIPPFWKTCPEGK(N)
						3	20.19	9.7	747.07	19.8	(-)LKCHQLIPPFWKTCPEGK(N)
						2	16.88	9.99	768.905	-4	(K)MYMVATPMIPVKR(G)
						2	21.75	9.7	1233.61	-4.6	(K)MYMVATPMIPVKRGCIDVCPK(N)
						3	17.91	10	739.044	-3.7	(K)NLCYKMYMVATPMIPVKR(G)
						2	21.91	10	1108.06	-5.4	(K)NLCYKMYMVATPMIPVKR(G)
						3	13.79	9.4	911.109	-1.3	(K)TCPEGKNLCYKMYMVATPMIPVK(R)
						2	18.74	8.34	690.862	5.6	(K)MYMVATPMIPVK(R)
						3	11.43	8.34	460.909	1.8	(K)MYMVATPMIPVK(R)
						3	15.89	9.53	687.015	3.4	(K)NLCYKMYMVATPMIPVK(R)
						2	17.75	9.53	1030.02	2.8	(K)NLCYKMYMVATPMIPVK(R)
	9/6	120.82	Cytotoxin 3	P01459	Naja annulifera	2	20.32	8.5	973.434	2.4	(K)NSALVKYVCCNTDKCN(-)	0.083959
						2	16.82	8.59	780.901	5	(R)GCIDVCPKNSALVK(Y)
						3	21.74	8.59	520.273	-2.5	(K)LVPPFWKTCPEGK(N)
						2	24.09	8.59	779.906	-2.5	(K)LVPPFWKTCPEGK(N)
						3	13.04	9.99	508.946	-2.8	(K)MYMVSTLTVPVKR(G)
						2	19.48	9.99	762.915	-2.8	(K)MYMVSTLTVPVKR(G)
						3	20.26	9.7	818.749	-2.6	(K)MYMVSTLTVPVKRGCIDVCPK(N)
						2	23.77	9.7	1227.62	-4	(K)MYMVSTLTVPVKRGCIDVCPK(N)
						2	16.34	8.75	443.762	-1.4	(K)LVPPFWK(T)
	9/5	96.59	Cytotoxin 5	P01457	Naja haje haje	2	20.32	8.5	973.434	2.4	(K)NSALVKYVCCNTDKCN(-)	0.093085
						2	16.82	8.59	780.901	5	(R)GCIDVCPKNSALVK(Y)
						5	16.69	9.7	445.84	15.5	(-)LKCHQLVPPFWKTCPEGK(N)
						4	19.79	9.7	557.042	5.4	(-)LKCHQLVPPFWKTCPEGK(N)
						3	23.21	9.7	742.388	5.5	(-)LKCHQLVPPFWKTCPEGK(N)
						2	15.14	9.7	1113.08	4.6	(-)LKCHQLVPPFWKTCPEGK(N)
						3	15.92	9.99	495.593	3	(K)MYMVSSSTVPVKR(G)
						3	17.59	10	518.284	-4.7	(-)LKCHQLVPPFWK(T)
						2	20.32	10	776.923	-4.8	(-)LKCHQLVPPFWK(T)
10	18/11	177.36	Cytotoxin 2	P01463	Naja nivea	2	10.64	8.75	552.766	-3.4	(K)RGCIDVCPK(N)	0.0445843
						3	10.07	8.5	665.282	3.9	(K)NSALVKYmCCNTDKCN(-)
						2	12.43	9.99	858.949	1.4	(K)RGCIDVCPKNSALVK(Y)
						2	16.81	8.59	780.901	4.7	(R)GCIDVCPKNSALVK(Y)
						3	18.1	8.5	568.593	5.6	(K)NSALVKYMCCNTDK(C)
						2	14.7	8.5	852.385	4.9	(K)NSALVKYMCCNTDK(C)
						2	14.42	10	783.932	-3.6	(-)LKCHQLIPPFWK(T)
						3	13.95	10	744.374	-5.8	(K)NLCYKmYMVATPMIPVKR(G)
						3	20.57	9.7	822.742	-2.9	(K)MYMVATPMIPVKRGCIDVCPK(N)
						2	20.97	9.7	1233.61	-4.8	(K)MYMVATPMIPVKRGCIDVCPK(N)
						3	20.4	10	739.048	1.6	(K)NLCYKMYMVATPMIPVKR(G)
						2	21.97	10	1108.07	-0.3	(K)NLCYKMYMVATPMIPVKR(G)
						2	14.58	8.75	443.762	-0.9	(K)LVPPFWK(T)
						3	16.19	9.4	911.105	-4.8	(K)TCPEGKNLCYKMYMVATPMIPVK(R)
						2	17.74	8.34	690.858	-0.2	(K)MYMVATPMIPVK(R)
						3	10.87	8.34	460.906	-3.2	(K)MYMVATPMIPVK(R)
						2	18.02	9.53	1030.02	1.7	(K)NLCYKMYMVATPMIPVK(R)
						3	12.35	9.53	687.015	3.5	(K)NLCYKMYMVATPMIPVK(R)
	11/7	116.09	Cytotoxin 5	P01457	Naja haje haje	2	10.64	8.75	552.766	-3.4	(K)RGCIDVCPK(N)	0.0533267
						3	13.67	8.5	649.279	-17.3	(K)NSALVKYVCCNTDKCN(-)
						2	12.43	9.99	858.949	1.4	(K)RGCIDVCPKNSALVK(Y)
						2	16.81	8.59	780.901	4.7	(R)GCIDVCPKNSALVK(Y)
						2	20.07	8.5	973.435	3.3	(K)NSALVKYVCCNTDKCN(-)
						5	15.19	9.7	445.837	7.9	(-)LKCHQLVPPFWKTCPEGK(N)
						3	21.07	9.7	742.389	8	(-)LKCHQLVPPFWKTCPEGK(N)
						2	19.8	9.7	1113.08	5.2	(-)LKCHQLVPPFWKTCPEGK(N)
						2	20.01	10	776.926	-1.1	(-)LKCHQLVPPFWK(T)
						2	13.44	8.76	656.334	-4.5	(K)CHQLVPPFWK(T)
						3	15.06	8.76	437.892	-4.2	(K)CHQLVPPFWK(T)
						2	14.58	8.75	443.762	-0.9	(K)LVPPFWK(T)
11	10/5	87.99	Cytotoxin 11	P62394	Naja haje haje	4	15.56	9.53	584.304	8.2	(-)LKCHNTQLPFIYKTCPEGK(N)	0.00826723
						5	14.41	9.53	467.645	9	(-)LKCHNTQLPFIYKTCPEGK(N)
						3	19.41	9.53	778.736	8.4	(-)LKCHNTQLPFIYKTCPEGK(N)
						2	23.45	9.53	1167.6	6.9	(-)LKCHNTQLPFIYKTCPEGK(N)
						3	17.2	9.7	554.631	-2.9	(-)LKCHNTQLPFIYK(T)
						2	18.01	9.7	831.442	-3.7	(-)LKCHNTQLPFIYK(T)
						2	19.17	8.31	921.429	-2.9	(K)SSALLKVVCCSTDKCN(-)
						3	13.64	8.6	474.238	-3.5	(K)CHNTQLPFIYK(T)
						2	13.56	8.6	710.853	-3.6	(K)CHNTQLPFIYK(T)
						3	13.72	9.53	919.106	-4.5	(K)CHNTQLPFIYKTCPEGKNLCFK(T)
	9/4	80.53	Cytotoxin 5	P01457	Naja haje haje	3	13.15	8.5	649.294	6.1	(K)NSALVKYVCCNTDKCN(-)	0.00897219
						2	18	8.5	973.435	3.6	(K)NSALVKYVCCNTDKCN(-)
						4	18.99	9.7	557.037	-4.2	(-)LKCHQLVPPFWKTCPEGK(N)
						3	24.47	9.7	742.378	-6.8	(-)LKCHQLVPPFWKTCPEGK(N)
						5	15.41	9.7	445.83	-5.6	(-)LKCHQLVPPFWKTCPEGK(N)
						3	18.43	10	518.285	-2.6	(-)LKCHQLVPPFWK(T)
						2	20.01	10	776.924	-3.3	(-)LKCHQLVPPFWK(T)
						3	15.02	8.76	437.894	1.7	(K)CHQLVPPFWK(T)
						2	18.05	8.76	656.339	2.6	(K)CHQLVPPFWK(T)
	4/3	46.48	Cytotoxin 3	P01459	Naja annulifera	3	13.15	8.5	649.294	6.1	(K)NSALVKYVCCNTDKCN(-)	0.00783465
						2	18	8.5	973.435	3.6	(K)NSALVKYVCCNTDKCN(-)
						3	11.97	9.99	508.946	-2.8	(K)MYMVSTLTVPVKR(G)
						2	16.51	8.75	443.764	2.7	(K)LVPPFWK(T)
	5/3	53.58	Cytotoxin 2	P01463	Naja nivea	3	12.36	10	522.957	-3.7	(-)LKCHQLIPPFWK(T)	0.00730593
						2	15.83	10	783.931	-4	(-)LKCHQLIPPFWK(T)
						3	15.25	9.99	512.944	5.7	(K)MYMVATPMIPVKR(G)
						2	20.05	9.99	768.912	3.9	(K)MYMVATPMIPVKR(G)
						2	17.7	8.34	690.859	1.8	(K)MYMVATPMIPVK(R)
12	7/5	87.65	Cysteine-rich venom protein natrin-2	Q7ZZN8	Naja atra	2	17.43	9.75	516.198	2.9	(K)CAASCFCR(T)	0.00392062
						3	14.25	8.75	679.979	-1	(R)NmLQmEWNSNAAQNAKR(W)
						2	12.73	6	648.279	-0.3	(K)QNACQTEWMK(S)
						3	15.61	8.75	674.648	0.6	(R)NmLQMEWNSNAAQNAKR(W)
						2	23.67	8.75	1003.47	-0.9	(R)NMLQMEWNSNAAQNAKR(W)
						2	15.01	6	744.325	-1	(K)CAASCFCRTEII(-)
						2	18.81	6	925.42	0.4	(R)NMLQMEWNSNAAQNAK(R)
	2/2	32.94	Cysteine-rich venom protein latisemin	Q8JI38	Laticauda semifasciata	3	16.97	9.76	433.541	1.1	(R)CSFAHSPSHLR(T)	0.000744583
						3	15.97	9.61	609.622	1.1	(R)WADRCSFAHSPSHLR(T)
	2/2	27.77	Cytotoxin-like basic protein	P62377	Naja naja	5	11.8	9.53	467.642	2.4	(-)LKCHNTQLPFIYKTCPEGK(N)	0.0003758
						3	15.97	9.7	554.633	1.3	(-)LKCHNTQLPFIYK(T)
13	2/2	30.15	nigrescease-1	B5KFV8	Cryptophis nigrescens	3	13.85	8.35	440.553	0.3	(R)MENGTKIPCAAK(D)	0.00411886
						3	16.3	8.25	554.617	1.8	(R)MENGTKIPCAAKDVK(C)
	2/2	27.97	Zinc metalloproteinase-disintegrin-like atrase-A	D5LMJ3	Naja atra	3	14.97	10.84	499.937	0.9	(R)ERPQCILNKPSR(K)	0.0256231
						2	13	5.72	398.194	2.1	(K)SFAEWR(A)
14	9/5	87.58	Natrin-1	CL85.Contig1_NNSL	Naja naja	2	13.09	8.75	804.455	2.6	(K)QKEIVDLHNSLRR(R)	0.0218621
						3	14.88	6.85	451.254	2.7	(K)EIVDLHNSLRR(R)
						2	14.66	6.85	676.377	2	(K)EIVDLHNSLRR(R)
						3	16.05	6.75	484.605	2.3	(K)QKEIVDLHNSLR(R)
						2	14.37	6.75	726.403	0.8	(K)QKEIVDLHNSLR(R)
						2	22.4	5.32	598.327	2.3	(K)EIVDLHNSLR(R)
						3	16	5.32	399.22	2.8	(K)EIVDLHNSLR(R)
						2	21.16	4.25	763.835	3.5	(K)MEWYPEAASSAER(W)
						3	17.82	4.25	509.559	2.3	(K)MEWYPEAASSAER(W)
	8/5	85.22	Cysteine-rich venom protein ophanin	Q7ZT98	Ophiophagus hannah	2	13.09	8.75	804.455	2.6	(K)QKEIVDLHNSLRR(S)	0.0262842
						2	18.8	8.47	567.797	4	(R)SVSPTASNMLK(M)
						3	14.88	6.85	451.254	2.7	(K)EIVDLHNSLRR(S)
						2	14.66	6.85	676.377	2	(K)EIVDLHNSLRR(S)
						3	16.05	6.75	484.605	2.3	(K)QKEIVDLHNSLR(R)
						2	14.37	6.75	726.403	0.8	(K)QKEIVDLHNSLR(R)
						2	22.4	5.32	598.327	2.3	(K)EIVDLHNSLR(R)
						3	16	5.32	399.22	2.8	(K)EIVDLHNSLR(R)
	8/5	79.6	Cysteine-rich venom protein natrin-1	Q7T1K6	Naja atra	2	13.18	4.37	584.769	6.2	(-)NVDFNSESTR(R)	0.0261351
						2	13.09	8.75	804.455	2.6	(K)QKEIVDLHNSLRR(R)
						3	14.88	6.85	451.254	2.7	(K)EIVDLHNSLRR(R)
						2	14.66	6.85	676.377	2	(K)EIVDLHNSLRR(R)
						3	16.05	6.75	484.605	2.3	(K)QKEIVDLHNSLR(R)
						2	14.37	6.75	726.403	0.8	(K)QKEIVDLHNSLR(R)
						2	22.4	5.32	598.327	2.3	(K)EIVDLHNSLR(R)
						3	16	5.32	399.22	2.8	(K)EIVDLHNSLR(R)
	3/3	58.25	Hemorrhagic metalloproteinase-disintegrin-like kaouthiagin	P82942	Naja kaouthia	2	15.89	4.37	550.275	1.5	(R)DYQEYLLR(D)	0.00422666
						2	20.72	9.41	736.356	2.8	(R)TAPAFQFSSCSIR(D)
						3	21.64	5.74	851.414	1.4	(R)TAPAFQFSSCSIRDYQEYLLR(D)
	3/2	41.46	Metalloproteinase (Type III) 1	U3EPC7	Micrurus fulvius	3	19.93	4.23	574.261	2.9	(R)AAKDDCDLPELCTGR(S)	0.01056
						2	25.65	4.23	860.887	2	(R)AAKDDCDLPELCTGR(S)
						2	15.81	3.84	725.802	1.8	(K)DDCDLPELCTGR(S)
15	9/5	90.28	Natrin-1	CL85.Contig1_NNSL	Naja naja	2	13.68	8.75	804.454	1.8	(K)QKEIVDLHNSLRR(R)	0.00263107
						3	13.28	6.85	451.254	3.4	(K)EIVDLHNSLRR(R)
						2	17.95	6.85	676.377	2.6	(K)EIVDLHNSLRR(R)
						3	16.04	6.75	484.605	2.5	(K)QKEIVDLHNSLR(R)
						2	14.7	6.75	726.402	0.4	(K)QKEIVDLHNSLR(R)
						3	16.15	5.32	399.22	2.1	(K)EIVDLHNSLR(R)
						2	21.91	5.32	598.326	1.1	(K)EIVDLHNSLR(R)
						2	20.7	4.25	763.835	3.6	(K)MEWYPEAASSAER(W)
						3	17.42	4.25	509.559	3.7	(K)MEWYPEAASSAER(W)
	3/3	41.2	Cysteine-rich venom protein mossambin	P0DL16	Naja mossambica	2	13.1	6.07	662.818	4.3	(-)NVDFNSESTRR(K)	0.010724
						2	12.97	4.37	584.769	6.2	(-)NVDFNSESTR(R)
						3	15.13	8.6	565.318	2.8	(K)KKQNEIVDLHNSLR(R)
	3/2	39.89	Metalloproteinase (Type III) 1	U3EPC7	Micrurus fulvius	3	14.5	4.23	574.261	3.6	(R)AAKDDCDLPELCTGR(S)	0.000993885
						2	23.32	4.23	860.887	1.9	(R)AAKDDCDLPELCTGR(S)
						2	16.57	3.84	725.8	-0.4	(K)DDCDLPELCTGR(S)
16	6/5	79.41	Zinc metalloproteinase-disintegrin atragin	CL626.Contig4_NSM	Naja sumatrana	3	16.88	9.7	475.248	6.7	(R)MEYGRKIPCAAK(D)	0.0155921
						2	15.86	5.96	942.896	1.2	(K)CGDGMVCSNRQCVDVK(T)
						3	15.22	9.57	494.91	3.3	(K)VSRDSCFTLNQR(T)
						2	15.17	9.57	741.861	2.3	(K)VSRDSCFTLNQR(T)
						2	19.85	5.5	656.333	4	(K)TSVAVVQDYSSR(T)
						2	11.6	5.96	1110.47	2.4	(K)CGDGMVCSNRQCVDVKTAY(-)
	5/4	61.97	Phosphodiesterase family member 3	U3FAB3	Micrurus fulvius	3	19.63	4.56	1030.45	0.4	(R)EACCWDYQDICVLPTQSWSCNKLR(C)	0.025727
						4	12.54	4.56	773.093	4.3	(R)EACCWDYQDICVLPTQSWSCNKLR(C)
						3	15.8	4.03	940.72	-2.8	(R)EACCWDYQDICVLPTQSWSCNK(L)
						2	14.22	8.75	746.432	0.2	(R)LKTFLPIFVNSVN(-)
						2	12.32	5.18	625.843	0.3	(K)TFLPIFVNSVN(-)
	4/3	57.52	phosphodiesterase 1	CL4383.Contig2_OH	Ophiophagus hannah	2	22.09	5.84	673.827	3.6	(R)FGPVPSPDVSGCK(C)	0.0103672
						3	19.63	4.56	1030.45	0.4	(R)EACCWDYQDICVLPTQSWSCNKLR(C)
						4	12.54	4.56	773.093	4.3	(R)EACCWDYQDICVLPTQSWSCNKLR(C)
						3	15.8	4.03	940.72	-2.8	(R)EACCWDYQDICVLPTQSWSCNK(L)
	4/4	54.9	Cobra venom factor	unigene31407_NK	Naja kaouthia	2	13.57	8.47	387.26	-0.5	(K)SIVTIIK(L)	0.00785977
						3	10.89	8.46	418.932	2.3	(K)SIVTIIKLDPR(A)
						3	14.68	4.65	701.733	-0.3	(R)AVPFVIVPLEQGLHDVEIK(A)
						3	15.76	4.03	704.05	-1.6	(K)IIIQGDPVAQIIENSIDGSK(L)
	3/3	45.85	Cytotoxin 5	P01457	Naja haje haje	3	10.58	8.5	649.291	1	(K)NSALVKYVCCNTDKCN(-)	0.00407793
						4	16.02	9.7	557.038	-2	(-)LKCHQLVPPFWKTCPEGK(N)
						3	19.25	10	518.288	1.4	(-)LKCHQLVPPFWK(T)
						2	15.54	8.75	443.763	0.2	(K)LVPPFWK(T)
	3/3	40.96	Snake venom 5'-nucleotidase	CL3600.Contig1_NSM	Naja sumatrana	3	17.53	4.68	514.944	4.2	(K)SIQEDPAVKAEISR(M)	0.0053373
						2	12.72	8.8	513.802	2.4	(K)ASGNPILLNK(S)
						4	10.71	6.22	638.352	-0.8	(K)ASGNPILLNKSIQEDPAVKAEISR(M)
	2/2	30.17	Cytotoxin 2	P01462	Naja annulifera	3	14.63	9.99	512.942	0.2	(K)MYMVATPMLPVKR(G)	0.00260868
						2	15.54	8.75	443.763	0.2	(K)LVPPFWK(T)
17	4/3	46.97	Metalloproteinase (Type III) 1	U3EPC7	Micrurus fulvius	3	17.11	8.46	432.873	3.3	(R)SAKCPTDSFQR(N)	0.0043885
						2	17.48	5.84	505.723	2.9	(K)CPTDSFQR(N)
						2	17.31	8.46	648.805	1.9	(R)SAKCPTDSFQR(N)
						2	12.18	11	470.728	0.2	(K)CGRLFCK(K)
	3/2	36.59	Zinc metalloproteinase mocarhagin	unigene25077_NNSL	Naja naja	3	18.35	8.75	349.2	3.6	(K)ILCAAKDVR(C)	0.00193802
						2	19.38	8.75	523.3	9.4	(K)ILCAAKDVR(C)
						2	17.21	9.5	841.883	-0.4	(K)MSPGLCFMLNWNGR(S)
	2/2	26.93	Cobra venom factor	CL4560.Contig1_NSM	Naja sumatrana	3	12.1	6.41	333.839	0.6	(R)TNHEVFPR(E)	6.12153e-05
						3	14.83	4.65	701.73	-5.2	(R)AVPFVIVPLEQGLHDVEIK(A)
	2/2	26.03	Zinc metalloproteinase-disintegrin-like atragin	D3TTC2	Naja atra	2	12.18	11	470.728	0.2	(K)CGRLFCK(R)	0.000310269
						2	13.85	5.84	570.76	1.5	(R)DSCFTLNQR(T)
